# Supplementary material for: A MYB-related transcription factor ZmMYBR29 is involved in grain filling
Source: BMC Plant Biol. 2024 May 27;24:458. doi: 10.1186/s12870-024-05163-9 (PMC11129368; doi:10.1186/s12870-024-05163-9)
Supplement: Supplementary file 2 — Supplementary Material 2 [file 12870_2024_5163_MOESM2_ESM.xlsx]

## Sheet: Table S1
Table S1. Transcription factors specifically expressed in BETL were identified through analysis of laser-capture microdissection data.
The laser-capture microdissection data was reported in 2015 [22].
Gene stable ID	Gene name	Gene description
Zm00001d041818	MYB-transcription factor 51	Myb-like DNA-binding domain containing protein
Zm00001d024814	MYB-related-transcription factor 9	Putative MYB DNA-binding domain superfamily protein
Zm00001d024809	MYB-related-transcription factor 81	Putative MYB DNA-binding domain superfamily protein
Zm00001d024810	MYB-related-transcription factor 33	Putative MYB DNA-binding domain superfamily protein
Zm00001d006791	MYB-related-transcription factor 29	Duplicated homeodomain-like superfamily protein
Zm00001d045162	MYB-related-transcription factor 19	Putative MYB DNA-binding domain superfamily protein
Zm00001d043231	Homeobox-transcription factor 118	Homeodomain leucine zipper family IV protein
Zm00001d031861	AP2-EREBP-transcription factor 137	Dehydration-responsive element-binding protein 2G
Zm00001d050594		Putative MYB DNA-binding domain superfamily protein
