# Supplementary material for: A MYB-related transcription factor ZmMYBR29 is involved in grain filling
Source: BMC Plant Biol. 2024 May 27;24:458. doi: 10.1186/s12870-024-05163-9 (PMC11129368; doi:10.1186/s12870-024-05163-9)
Supplement: Supplementary file 3 — Supplementary Material 3 [file 12870_2024_5163_MOESM3_ESM.xlsx]

## Sheet: Sheet1
Table S2. Statistical analysis of grain phenotype in WT and zmmybr29 mutant.
Grain length (mm)			Grain width (mm)			100-grain weight (g)
WT	zmmybr29-1	zmmybr29-2	WT	zmmybr29-1	zmmybr29-2	WT	zmmybr29-1	zmmybr29-2
10.7	7.8	7.5	7.3	6.9	6.7	18.32	13.18	12.45
10.8	7.5	7.6	7.3	6.8	6.8	15.34	9.32	11.56
11.3	7.9	8.2	7.4	7.2	7	18.81	13.09	13.31
10.7	7.9	7.7	7.4	6.6	6.6	23.98	12.93	11.84
10.9	8	8	7.6	6.7	6.8	20.65	14.56	10.69
10.8	7.7	7.8	7.6	6.5	6.6	22.86	13.72	14.12
10.7	8	8.2	7.5	6.9	6.9	21.4	11.42	10.35
10.3	8.4	8.3	7.7	6.8	6.4	21.94	12.526	13.47
10.8	8.3	7.7	7.7	6.6	6.6	19.23	10.12	12.62
10.6	7.8	7.8	7.5	6.5	6.3	20.53	12.5	11.78
10.5	8	8.3	7.4	6.8	6.5	21.64	11.25	12.15
10.8	7.8	7.8	7.5	6.4	6.4	17.33	12.82	9.89
10.7	7.5	7.7	7.6	6.5	6.5	23.56	13.14	14.63
10.8	7.9	7.6	7.7	6.5	6.7	22.62	12.1	12.56
10.9	8	8	7.6	6.4	6.5	19.35	12.45	11.42
Area statistics of endosperm (mm2)
4 DAP		6 DAP		8 DAP		12 DAP		16 DAP
WT	zmmybr29	WT	zmmybr29	WT	zmmybr29	WT	zmmybr29	WT	zmmybr29
0.177	0.233	0.84	1.33	2.518	3.649	12.271	9.37	15.941	12.914
0.208	0.187	1.187	1.539	4.147	3.754	11.585	9.54	14.503	12.365
0.234	0.24	0.879	1.171	2.789	2.966	10.031	9.602	15.142	12.089
0.22	0.228	0.968	1.278	3.705	3.432	8.688	10.578	16.163	10.459
0.218	0.182	0.802	1.115	3.66	2.702	12.511	10.159	12.998	10.659
0.229	0.215	0.98	1.234	3.75	3.972	9.995	8.805	14.367	11.426
0.202	0.232	1.117	1.352	3.051	2.846	10.367	9.078	15.775	12.065
0.187	0.247	0.783	1.321	3.043	2.678	12.817	9.462	16.312	12.285
0.183	0.191	0.873	1.443	3.894	3.256	9.869	9.678	13.512	11.468
0.251	0.185	0.948	1.132	3.411	3.635	10.449	9.862	14.484	11.359
0.232	0.199	1.09	1.124	3.671	3.825	11.65	9.42	14.894	11.263
0.242	0.21	1.021	1.215	3.505	3.89	11.162	9.597	14.925	10.969
Area statistics of embryo (mm2)
8 DAP		12 DAP		16 DAP
WT	zmmybr29	WT	zmmybr29	WT	zmmybr29
0.032	0.034	0.562	0.537	2.156	1.886
0.044	0.038	0.525	0.56	2.171	1.647
0.038	0.028	0.421	0.621	2.123	1.811
0.049	0.042	0.437	0.595	2.1	1.811
0.033	0.028	0.537	0.538	2.035	1.93
0.033	0.045	0.482	0.435	2.257	1.892
0.033	0.049	0.512	0.431	2.3	1.806
0.031	0.028	0.583	0.549	2.127	1.801
0.041	0.032	0.458	0.589	2.13	1.812
0.035	0.039	0.519	0.502	2.288	1.809
0.034	0.028	0.624	0.498	2.289	1.808
0.041	0.037	0.472	0.512	2.065	1.801
