# Supplementary material for: A MYB-related transcription factor ZmMYBR29 is involved in grain filling
Source: BMC Plant Biol. 2024 May 27;24:458. doi: 10.1186/s12870-024-05163-9 (PMC11129368; doi:10.1186/s12870-024-05163-9)
Supplement: Supplementary file 4 — Supplementary Material 4 [file 12870_2024_5163_MOESM4_ESM.xlsx]

## Sheet: Sheet1
Table S3. Statistical analysis of seed weight and grain filling rate in WT and zmmybr29 mutant.
	WT		zmmybr29
Day after pollination	Fresh weight of 100 grains (g)	Dry weight of 100 grains (g)	Fresh weight of 100 grains (g)	Dry weight of 100 grains (g)
8		2.68		2.54
		2.65		2.48
		2.65		2.6
10	8.16	1.49	7.64	1.33
	8.38	1.45	7.49	1.31
	8.55	1.51	7.47	1.31
12	12.93	2.62	10.51	2.16
	13.56	2.65	9.77	2.06
	13.97	2.73	10.17	2.13
14	17.54	4.41	13.55	3.24
	16.47	4.16	12.54	3.34
	17.13	4.09	12.23	3.36
16	18.41	5.91	15.16	4.73
	21.86	6.75	14.86	4.51
	19.9	5.98	15.19	4.56
18	23.83	8.64	16.55	5.84
	24.8	8.58	17.92	6.32
	24.15	8.21	16.38	6.23
20	27.52	11.16	20.25	8.33
	27.12	10.92	20.57	8.63
	24.51	10.12	20.29	8.48
22	31.44	13.77	22.59	10.12
	30.24	13.23	22.65	10.03
	28.14	12	22.07	9.97
24	32.36	14.37	25.25	11.46
	32.08	14.45	22.87	10.55
	34.55	15.52	21.39	9.59
26	35.34	16.95	27.18	12.99
	34.96	16.68	26.99	13.29
	38.27	18.5	26.55	13
28	42.09	20.17	26.14	13.71
	35.92	18.56	27.38	14.42
	35.62	18.6	29.12	15.4
30	33.2	18.19	26.28	14.63
	37.81	20.29	26.97	14.99
	39.41	21.26	27.3	14.76
