# Supplementary material for: A MYB-related transcription factor ZmMYBR29 is involved in grain filling
Source: BMC Plant Biol. 2024 May 27;24:458. doi: 10.1186/s12870-024-05163-9 (PMC11129368; doi:10.1186/s12870-024-05163-9)
Supplement: Supplementary file 5 — Supplementary Material 5 [file 12870_2024_5163_MOESM5_ESM.xlsx]

## Sheet: Sheet1
Table S4. Differentially expressed genes of zmmybr29 mutant vs WT.
Gene ID	log2FC	pvalue	FDR	Significant
Zm00001d000036	4.60104	1.44107e-08	3.37105e-06	Up
Zm00001d000445	3.47327	0.000196901	0.0189251	Up
Zm00001d002132	0.842303	9.88772e-06	0.00129987	Up
Zm00001d002451	0.52834	1.91267e-06	0.000298283	Up
Zm00001d002500	1.69523	2.7333e-05	0.00342352	Up
Zm00001d002768	0.516292	0.000218721	0.0208335	Up
Zm00001d003247	1.55785	1.36615e-25	1.03483e-22	Up
Zm00001d003757	1.55245	2.94649e-37	3.90582e-34	Up
Zm00001d004448	0.673718	0.000260842	0.0242305	Up
Zm00001d005146	0.891029	5.99343e-06	0.000855045	Up
Zm00001d005742	0.717485	0.000329002	0.0296512	Up
Zm00001d005793	0.43447	9.35836e-06	0.00124572	Up
Zm00001d006010	0.749294	3.19823e-05	0.00389841	Up
Zm00001d007180	1.3906	2.69488e-18	1.55882e-15	Up
Zm00001d007299	1.62492	4.8469e-39	6.70431e-36	Up
Zm00001d007470	0.722874	1.62115e-08	3.73733e-06	Up
Zm00001d007917	6.18107	1.79865e-05	0.00228889	Up
Zm00001d007952	0.916296	9.43308e-06	0.00125043	Up
Zm00001d008620	0.420378	0.000411134	0.035195	Up
Zm00001d008764	2.5289	0.000122366	0.0126806	Up
Zm00001d008925	0.837231	1.17549e-18	7.19171e-16	Up
Zm00001d008993	0.587759	7.71864e-05	0.00835241	Up
Zm00001d009660	0.48374	0.000516703	0.0422581	Up
Zm00001d010232	0.632053	0.000138871	0.0140702	Up
Zm00001d011185	0.616215	0.00021709	0.0207402	Up
Zm00001d011208	0.701194	1.00864e-09	2.86508e-07	Up
Zm00001d011420	2.77276	0.000142514	0.0142576	Up
Zm00001d011789	1.30272	1.04367e-05	0.0013608	Up
Zm00001d012632	0.782176	1.72723e-07	3.35062e-05	Up
Zm00001d012684	0.731421	0.000149614	0.0148745	Up
Zm00001d012766	1.01937	6.17008e-05	0.00688754	Up
Zm00001d014376	5.51044	0.000380945	0.0328438	Up
Zm00001d014474	4.0149	0.000301904	0.0274422	Up
Zm00001d014615	1.19118	0.000496715	0.0410454	Up
Zm00001d014623	1.24861	0.000225107	0.0213141	Up
Zm00001d014814	0.822543	1.77296e-11	5.87551e-09	Up
Zm00001d015019	1.03684	2.28296e-10	7.05146e-08	Up
Zm00001d015092	1.0595	0.000113377	0.0119042	Up
Zm00001d015852	2.66958	2.50918e-208	3.99135e-204	Up
Zm00001d016588	0.466597	9.67286e-08	1.94767e-05	Up
Zm00001d016691	0.922293	4.04347e-36	5.14555e-33	Up
Zm00001d016760	2.14856	0.0005745	0.0463745	Up
Zm00001d017270	0.633243	0.000378692	0.0327384	Up
Zm00001d017274	1.9524	0	0	Up
Zm00001d017275	0.762114	1.06917e-25	8.50368e-23	Up
Zm00001d017422	1.1939	0.000154784	0.0151984	Up
Zm00001d017425	1.07083	7.46123e-08	1.55145e-05	Up
Zm00001d017468	0.646187	1.21829e-06	0.000195751	Up
Zm00001d017477	1.63883	8.52125e-10	2.4423e-07	Up
Zm00001d017495	1.36539	6.97092e-33	7.39243e-30	Up
Zm00001d017773	0.612855	0.000447636	0.0376749	Up
Zm00001d018119	1.22617	2.6615e-13	1.1599e-10	Up
Zm00001d018177	0.739147	1.10942e-07	2.21982e-05	Up
Zm00001d018529	0.802641	1.81214e-11	5.94343e-09	Up
Zm00001d018809	0.771635	1.79743e-08	4.08453e-06	Up
Zm00001d019035	1.22972	2.10293e-159	1.67256e-155	Up
Zm00001d019078	0.679663	1.4545e-14	6.90649e-12	Up
Zm00001d019312	0.649224	8.35657e-07	0.000141413	Up
Zm00001d020628	2.90396	2.24304e-23	1.58578e-20	Up
Zm00001d021119	0.542785	7.78723e-07	0.000133915	Up
Zm00001d021167	0.892767	2.85895e-08	6.34715e-06	Up
Zm00001d021168	0.794477	0.000277309	0.0254245	Up
Zm00001d021318	1.20637	5.62854e-18	3.14152e-15	Up
Zm00001d021666	0.994905	2.95971e-05	0.00364962	Up
Zm00001d022062	0.951752	1.81199e-07	3.49373e-05	Up
Zm00001d022181	0.675373	1.01827e-30	9.8167e-28	Up
Zm00001d023223	1.1489	1.10168e-06	0.000178821	Up
Zm00001d023376	0.434898	5.26347e-07	9.35487e-05	Up
Zm00001d023553	4.06458	0.000230689	0.0217135	Up
Zm00001d023716	2.27697	2.49911e-09	6.62131e-07	Up
Zm00001d023718	0.784138	1.09873e-27	9.19867e-25	Up
Zm00001d023955	0.576129	2.53494e-10	7.75449e-08	Up
Zm00001d024265	0.75647	8.04758e-06	0.00110356	Up
Zm00001d024302	1.01243	3.67502e-17	1.88576e-14	Up
Zm00001d024810	0.921101	7.70556e-07	0.000133231	Up
Zm00001d025509	0.634529	4.39946e-08	9.45706e-06	Up
Zm00001d026521	2.15439	1.86009e-09	5.015e-07	Up
Zm00001d027283	1.16148	7.51423e-35	8.53777e-32	Up
Zm00001d027290	0.783617	1.37724e-12	5.54627e-10	Up
Zm00001d027593	0.91106	1.28225e-06	0.000203968	Up
Zm00001d027682	1.29272	1.61382e-42	2.33374e-39	Up
Zm00001d027861	0.433446	0.000357125	0.0316478	Up
Zm00001d028392	0.683283	2.39833e-07	4.48826e-05	Up
Zm00001d028398	0.508722	3.44347e-06	0.000509686	Up
Zm00001d028909	0.586804	0.000454858	0.0380812	Up
Zm00001d029191	0.950884	0.00037314	0.0324346	Up
Zm00001d029778	1.02	0.000118333	0.0123431	Up
Zm00001d029842	1.4172	3.54132e-10	1.04318e-07	Up
Zm00001d029906	1.20865	0.000372106	0.0324333	Up
Zm00001d029913	1.3526	6.84666e-65	1.67553e-61	Up
Zm00001d029923	0.827836	1.02785e-06	0.00016943	Up
Zm00001d030296	4.23227	5.29886e-07	9.36544e-05	Up
Zm00001d030548	2.15245	2.51832e-09	6.62131e-07	Up
Zm00001d031180	2.52536	0.000151328	0.0149514	Up
Zm00001d031971	0.48866	2.94022e-05	0.00363969	Up
Zm00001d032387	4.72858	2.30256e-15	1.10991e-12	Up
Zm00001d032461	0.633049	3.64853e-05	0.00440687	Up
Zm00001d032691	3.33234	0.000150916	0.0149514	Up
Zm00001d032825	0.541194	0.000632088	0.0496525	Up
Zm00001d033369	0.919042	6.50318e-06	0.000911419	Up
Zm00001d033559	0.488367	0.00061955	0.049153	Up
Zm00001d033612	1.06946	3.7742e-09	9.6058e-07	Up
Zm00001d033643	1.15278	0.000619231	0.049153	Up
Zm00001d033649	0.424594	0.000483573	0.0402732	Up
Zm00001d033747	0.514814	1.10012e-08	2.59254e-06	Up
Zm00001d034917	1.17077	9.31011e-18	4.85561e-15	Up
Zm00001d034986	1.26355	2.78455e-05	0.00346045	Up
Zm00001d035447	0.908227	3.46545e-10	1.03037e-07	Up
Zm00001d035558	0.804961	3.42285e-19	2.17789e-16	Up
Zm00001d035681	0.438287	1.65479e-05	0.00211428	Up
Zm00001d035760	0.704038	8.87358e-48	1.48581e-44	Up
Zm00001d035770	0.664063	8.26039e-05	0.00890834	Up
Zm00001d035886	6.37108	1.11519e-05	0.00144811	Up
Zm00001d036091	0.780472	7.00228e-12	2.47523e-09	Up
Zm00001d037436	0.843606	1.30978e-93	4.16693e-90	Up
Zm00001d038558	1.08244	1.02511e-32	1.05203e-29	Up
Zm00001d038999	0.573769	1.59458e-07	3.13149e-05	Up
Zm00001d039066	0.600199	1.09982e-09	3.09644e-07	Up
Zm00001d039116	1.04595	2.71449e-05	0.00341339	Up
Zm00001d039597	0.811574	3.69727e-06	0.000542051	Up
Zm00001d039859	0.81329	9.7363e-43	1.475e-39	Up
Zm00001d040113	0.689525	1.01832e-06	0.000168734	Up
Zm00001d040593	0.610597	6.63934e-05	0.00730879	Up
Zm00001d040613	0.607878	7.62891e-05	0.00828348	Up
Zm00001d040702	1.10049	9.94716e-05	0.0105486	Up
Zm00001d041204	1.04261	6.0471e-08	1.26567e-05	Up
Zm00001d041418	1.14025	0.000261239	0.0242305	Up
Zm00001d041504	0.605537	0.000610242	0.0487795	Up
Zm00001d041548	0.584615	1.42047e-05	0.00182959	Up
Zm00001d041741	1.8453	1.17624e-05	0.00152117	Up
Zm00001d042217	1.48611	1.15093e-09	3.2119e-07	Up
Zm00001d042512	0.500106	5.82412e-06	0.000834633	Up
Zm00001d042560	0.910076	0.000627697	0.0494296	Up
Zm00001d042935	0.636475	3.61322e-12	1.33664e-09	Up
Zm00001d043047	1.11764	1.42855e-34	1.56717e-31	Up
Zm00001d043453	0.810564	8.11828e-07	0.000138115	Up
Zm00001d043464	0.783832	6.35084e-09	1.5542e-06	Up
Zm00001d043544	1.28221	2.7191e-06	0.000413902	Up
Zm00001d043665	2.53037	3.19727e-05	0.00389841	Up
Zm00001d044562	5.79568	0.000139587	0.0140979	Up
Zm00001d044605	0.910235	7.46444e-06	0.00102802	Up
Zm00001d044806	1.93321	8.92393e-09	2.13463e-06	Up
Zm00001d044951	0.673861	0.00056438	0.0459212	Up
Zm00001d045162	0.715234	3.91398e-05	0.00466365	Up
Zm00001d045173	1.59927	0.000615609	0.0490852	Up
Zm00001d045937	0.943267	4.1456e-176	4.39627e-172	Up
Zm00001d046004	0.619003	0.000364836	0.0320632	Up
Zm00001d046411	4.91852	6.6702e-05	0.00731744	Up
Zm00001d046767	0.672304	2.53242e-25	1.87364e-22	Up
Zm00001d046915	1.17318	1.09411e-48	1.93378e-45	Up
Zm00001d047087	0.495382	0.000174234	0.0168996	Up
Zm00001d047096	1.948	4.75361e-126	2.52052e-122	Up
Zm00001d048806	1.43991	5.89986e-52	1.10411e-48	Up
Zm00001d048818	0.509131	3.28659e-10	9.86412e-08	Up
Zm00001d049632	1.41459	0.000121719	0.0126548	Up
Zm00001d050977	0.826942	2.74665e-05	0.00342674	Up
Zm00001d051163	0.594648	2.7422e-06	0.00041543	Up
Zm00001d051459	0.824358	4.09333e-12	1.49684e-09	Up
Zm00001d052192	1.24183	3.28324e-05	0.00398676	Up
Zm00001d052425	0.596776	3.44447e-06	0.000509686	Up
Zm00001d052433	0.615373	0.000226659	0.0213974	Up
Zm00001d052792	0.802302	4.37869e-06	0.000636089	Up
Zm00001d052958	0.81883	1.2641e-09	3.49706e-07	Up
Zm00001d053118	1.18059	3.84716e-05	0.00460126	Up
Zm00001d000002	-0.599835	6.76991e-18	3.65047e-15	Down
Zm00001d000161	-0.510243	4.48272e-05	0.00528197	Down
Zm00001d001774	-1.44745	0.000344875	0.0308198	Down
Zm00001d002089	-0.610809	7.32316e-10	2.13742e-07	Down
Zm00001d002276	-0.952636	1.62944e-18	9.78095e-16	Down
Zm00001d002410	-1.4596	2.17745e-15	1.06574e-12	Down
Zm00001d002617	-0.478006	4.13788e-07	7.47969e-05	Down
Zm00001d002837	-0.892422	0.000222578	0.0211376	Down
Zm00001d003044	-1.96155	2.20054e-09	5.88302e-07	Down
Zm00001d003190	-2.8253	5.01771e-05	0.00578381	Down
Zm00001d003306	-2.41658	0.000501709	0.0413507	Down
Zm00001d003434	-1.35926	0.00012454	0.0128519	Down
Zm00001d003533	-0.901236	5.72983e-05	0.00652545	Down
Zm00001d004016	-6.96305	2.94164e-07	5.441e-05	Down
Zm00001d004125	-0.522337	5.57387e-12	1.99244e-09	Down
Zm00001d004843	-0.980003	2.02295e-23	1.46268e-20	Down
Zm00001d005090	-0.463546	6.63492e-06	0.000925804	Down
Zm00001d005813	-0.872221	1.7731e-08	4.05822e-06	Down
Zm00001d006493	-1.38889	4.62691e-05	0.00541179	Down
Zm00001d006511	-0.64362	7.54921e-12	2.61055e-09	Down
Zm00001d006533	-0.506783	6.40115e-05	0.00709568	Down
Zm00001d006791	-1.97836	2.73743e-35	3.2255e-32	Down
Zm00001d007187	-0.428682	2.3996e-05	0.00304146	Down
Zm00001d007753	-1.41862	5.13086e-26	4.18547e-23	Down
Zm00001d007901	-0.646658	1.04156e-06	0.000170805	Down
Zm00001d007904	-0.563971	9.08415e-07	0.000152107	Down
Zm00001d008266	-0.770205	0.000513989	0.0421444	Down
Zm00001d008273	-1.45639	1.98833e-07	3.78783e-05	Down
Zm00001d008548	-3.62646	1.00458e-11	3.39996e-09	Down
Zm00001d009084	-2.70249	4.97551e-07	8.94298e-05	Down
Zm00001d009309	-1.09569	3.18732e-07	5.82767e-05	Down
Zm00001d009908	-0.741837	7.42826e-12	2.59695e-09	Down
Zm00001d010373	-1.7651	0.000566192	0.0459511	Down
Zm00001d010422	-1.18438	2.12806e-07	4.00603e-05	Down
Zm00001d010440	-1.08902	4.86254e-05	0.00564586	Down
Zm00001d010459	-0.84613	4.15149e-08	8.98472e-06	Down
Zm00001d010588	-0.896057	2.36433e-13	1.0447e-10	Down
Zm00001d010854	-1.0021	6.26597e-07	0.000109531	Down
Zm00001d011012	-2.06931	1.81734e-06	0.000286222	Down
Zm00001d011035	-0.914276	9.11371e-08	1.8706e-05	Down
Zm00001d011063	-0.866103	2.76712e-22	1.87305e-19	Down
Zm00001d011461	-1.16287	3.03726e-06	0.00045579	Down
Zm00001d011832	-1.61948	2.01744e-07	3.8204e-05	Down
Zm00001d012259	-1.0347	3.14094e-07	5.77606e-05	Down
Zm00001d012485	-0.851481	2.4241e-05	0.00306033	Down
Zm00001d012509	-0.752138	0.000536252	0.0437444	Down
Zm00001d012561	-0.862318	4.03687e-14	1.86129e-11	Down
Zm00001d012815	-0.639652	4.12441e-08	8.98472e-06	Down
Zm00001d012971	-1.57736	4.62604e-12	1.67242e-09	Down
Zm00001d013097	-1.13599	2.87292e-08	6.34715e-06	Down
Zm00001d013507	-0.494121	2.85596e-06	0.000430614	Down
Zm00001d013530	-0.642454	0.000452638	0.0379953	Down
Zm00001d013829	-0.488715	0.000370301	0.0323647	Down
Zm00001d014447	-2.71831	0.000110622	0.0116534	Down
Zm00001d014613	-0.764422	0.000320068	0.0290104	Down
Zm00001d014867	-0.495987	0.000383718	0.0329935	Down
Zm00001d015091	-0.995411	1.02835e-18	6.41486e-16	Down
Zm00001d015138	-0.556032	0.000174228	0.0168996	Down
Zm00001d015213	-0.828422	1.47262e-12	5.85625e-10	Down
Zm00001d015245	-0.513748	0.000181379	0.017486	Down
Zm00001d015414	-1.41064	2.24393e-06	0.000346545	Down
Zm00001d016506	-0.439298	0.000576997	0.0463745	Down
Zm00001d016516	-0.586034	4.10284e-05	0.00485233	Down
Zm00001d016581	-0.724966	5.42579e-09	1.34856e-06	Down
Zm00001d017036	-0.647878	3.74071e-13	1.58676e-10	Down
Zm00001d017121	-0.441397	8.12449e-08	1.67839e-05	Down
Zm00001d017454	-1.01421	5.8673e-05	0.00664279	Down
Zm00001d017493	-0.670902	8.53723e-11	2.68914e-08	Down
Zm00001d017946	-0.506987	0.000239477	0.0224741	Down
Zm00001d017983	-0.834561	0.000360838	0.0317998	Down
Zm00001d018107	-0.886882	5.74315e-05	0.00652545	Down
Zm00001d018421	-0.743938	0.000148323	0.0147923	Down
Zm00001d018503	-2.43835	9.52926e-29	8.66183e-26	Down
Zm00001d018535	-0.510923	1.85907e-09	5.015e-07	Down
Zm00001d018667	-1.80299	0.000346987	0.0309217	Down
Zm00001d018830	-0.962757	1.78036e-72	4.72004e-69	Down
Zm00001d018837	-0.678824	6.05424e-28	5.35027e-25	Down
Zm00001d018951	-0.893605	8.80699e-06	0.00119228	Down
Zm00001d018976	-0.830793	9.40457e-08	1.90571e-05	Down
Zm00001d019108	-0.509872	0.000136789	0.0139481	Down
Zm00001d020312	-1.02591	0.000142086	0.0142576	Down
Zm00001d020578	-2.35909	0.000152421	0.0150127	Down
Zm00001d020702	-5.63399	9.18209e-05	0.00983565	Down
Zm00001d020717	-2.67906	3.03688e-10	9.20146e-08	Down
Zm00001d020977	-0.753415	1.70365e-07	3.32515e-05	Down
Zm00001d021629	-1.37484	3.74043e-05	0.00449049	Down
Zm00001d021702	-1.32182	1.37173e-127	8.72804e-124	Down
Zm00001d021806	-0.500676	5.35931e-05	0.00615527	Down
Zm00001d021836	-1.40992	9.88449e-17	4.99151e-14	Down
Zm00001d021929	-1.37455	0.000577239	0.0463745	Down
Zm00001d021971	-1.16326	9.2638e-08	1.88922e-05	Down
Zm00001d022040	-0.600663	3.73569e-06	0.000545171	Down
Zm00001d022081	-0.751769	1.05892e-08	2.51406e-06	Down
Zm00001d022125	-0.558631	5.5285e-06	0.000795854	Down
Zm00001d022245	-1.4029	0.000253103	0.0236136	Down
Zm00001d022338	-0.43817	8.49586e-05	0.00913132	Down
Zm00001d022405	-0.536725	0.000129118	0.0132509	Down
Zm00001d022457	-3.95731	1.21673e-06	0.000195751	Down
Zm00001d022630	-2.94631	7.41257e-112	3.36891e-108	Down
Zm00001d023684	-1.1597	3.39209e-97	1.19906e-93	Down
Zm00001d023859	-0.751501	0.000285873	0.0260595	Down
Zm00001d023964	-0.734108	1.60919e-09	4.41335e-07	Down
Zm00001d023984	-3.79373	3.18972e-12	1.20807e-09	Down
Zm00001d024027	-0.834836	4.40338e-22	2.91853e-19	Down
Zm00001d024379	-0.822148	1.0951e-06	0.000178664	Down
Zm00001d024522	-2.06891	4.31197e-23	2.9822e-20	Down
Zm00001d024610	-0.835019	4.75331e-18	2.70039e-15	Down
Zm00001d024617	-0.804541	2.01458e-12	7.91258e-10	Down
Zm00001d024620	-0.590088	1.47136e-08	3.41678e-06	Down
Zm00001d024958	-1.97052	2.02551e-35	2.47844e-32	Down
Zm00001d024959	-1.93835	2.05269e-111	8.16303e-108	Down
Zm00001d025383	-1.53653	0.000495381	0.0410418	Down
Zm00001d025503	-6.3858	9.02009e-06	0.00121082	Down
Zm00001d025633	-7.88239	3.46042e-09	8.8782e-07	Down
Zm00001d025722	-0.760588	6.238e-05	0.00693901	Down
Zm00001d026439	-0.520917	4.63471e-09	1.16101e-06	Down
Zm00001d026692	-6.29615	2.66349e-14	1.24612e-11	Down
Zm00001d027310	-2.00636	7.91539e-07	0.000135387	Down
Zm00001d027337	-0.736613	0.000243708	0.0228039	Down
Zm00001d027412	-0.51184	0.000155767	0.0152479	Down
Zm00001d027809	-0.687355	6.13467e-06	0.000871288	Down
Zm00001d028162	-0.824521	1.22809e-06	0.000196334	Down
Zm00001d028252	-0.632563	3.65692e-05	0.00440687	Down
Zm00001d028452	-1.79044	7.42837e-06	0.00102751	Down
Zm00001d028601	-0.78409	7.688e-18	4.07643e-15	Down
Zm00001d028654	-0.615672	2.26804e-08	5.11742e-06	Down
Zm00001d028748	-0.623786	1.43073e-05	0.00183538	Down
Zm00001d028826	-0.829242	9.51457e-06	0.001256	Down
Zm00001d028838	-1.11836	6.42461e-05	0.00709697	Down
Zm00001d029055	-0.519391	0.000625725	0.0493965	Down
Zm00001d029274	-4.1274	0.000197749	0.0189493	Down
Zm00001d029546	-2.00251	0.000136328	0.0139457	Down
Zm00001d030133	-0.580031	5.0844e-08	1.0856e-05	Down
Zm00001d030542	-1.89767	0.000480803	0.0401477	Down
Zm00001d030697	-3.81931	0.000333809	0.0299149	Down
Zm00001d030782	-0.934161	3.34638e-07	6.08354e-05	Down
Zm00001d031275	-1.91806	5.73538e-08	1.20838e-05	Down
Zm00001d031577	-1.84807	0.000377695	0.0327384	Down
Zm00001d031820	-5.22781	0.000367356	0.0321958	Down
Zm00001d031878	-2.60629	0.00027336	0.0251975	Down
Zm00001d032540	-3.07477	1.30862e-11	4.38237e-09	Down
Zm00001d032552	-0.898742	0.000124827	0.0128519	Down
Zm00001d033385	-2.17433	0.000414004	0.0353114	Down
Zm00001d033817	-0.542719	1.49866e-07	2.96139e-05	Down
Zm00001d034074	-0.428408	5.18457e-08	1.09961e-05	Down
Zm00001d034130	-1.14611	4.56147e-06	0.000659631	Down
Zm00001d034537	-1.06442	0.000175405	0.0169615	Down
Zm00001d034914	-0.466588	0.000280506	0.0256438	Down
Zm00001d035089	-0.757799	8.95222e-06	0.0012068	Down
Zm00001d035346	-0.608101	1.85855e-06	0.000291271	Down
Zm00001d035625	-5.82312	0.000165317	0.0161331	Down
Zm00001d035764	-0.563861	8.78739e-06	0.00119228	Down
Zm00001d036351	-0.537884	4.89199e-05	0.0056594	Down
Zm00001d036579	-1.21946	0.000330212	0.0296762	Down
Zm00001d036986	-0.65808	9.42411e-05	0.010061	Down
Zm00001d037160	-1.65824	0.00044122	0.0372334	Down
Zm00001d037223	-2.5739	2.53371e-12	9.71173e-10	Down
Zm00001d037234	-0.429045	0.000115944	0.0121337	Down
Zm00001d037346	-0.535057	5.98729e-07	0.000105237	Down
Zm00001d037383	-2.49737	2.99572e-09	7.74843e-07	Down
Zm00001d037540	-0.476904	0.000138241	0.0140511	Down
Zm00001d037934	-0.826106	1.76538e-13	7.91039e-11	Down
Zm00001d038052	-4.55905	2.86421e-08	6.34715e-06	Down
Zm00001d038170	-1.15762	0.000427301	0.0361546	Down
Zm00001d038262	-0.795183	7.13462e-09	1.71955e-06	Down
Zm00001d038475	-0.519818	0.000325588	0.0294268	Down
Zm00001d038583	-0.865738	2.40961e-11	7.74338e-09	Down
Zm00001d038651	-0.711697	6.08443e-05	0.00681585	Down
Zm00001d038728	-0.790099	1.82294e-18	1.07398e-15	Down
Zm00001d039062	-0.657553	0.000358504	0.0316818	Down
Zm00001d039120	-0.696649	1.35938e-06	0.00021516	Down
Zm00001d039131	-0.592556	5.85917e-18	3.21386e-15	Down
Zm00001d039368	-1.87577	1.4261e-07	2.83563e-05	Down
Zm00001d039524	-1.46877	9.9809e-11	3.11306e-08	Down
Zm00001d039537	-0.636915	0.000491717	0.0408446	Down
Zm00001d039600	-0.657286	7.00452e-05	0.00763157	Down
Zm00001d039758	-0.509887	4.50625e-05	0.00529011	Down
Zm00001d039892	-2.05747	6.06883e-05	0.00681585	Down
Zm00001d040027	-0.820214	8.28334e-14	3.76466e-11	Down
Zm00001d040028	-2.12487	3.91471e-44	6.22713e-41	Down
Zm00001d040173	-1.07919	7.56406e-10	2.18766e-07	Down
Zm00001d040189	-0.517573	3.37902e-12	1.26471e-09	Down
Zm00001d040399	-0.549504	6.05033e-05	0.00681585	Down
Zm00001d040499	-1.05015	0.000419324	0.0356694	Down
Zm00001d041438	-0.697228	0.000411534	0.035195	Down
Zm00001d041822	-0.774302	5.5443e-56	1.17591e-52	Down
Zm00001d041889	-0.776441	2.51818e-06	0.000385161	Down
Zm00001d042148	-1.03677	0.000274041	0.0251975	Down
Zm00001d042229	-0.786297	5.55101e-29	5.19411e-26	Down
Zm00001d042288	-0.605175	9.25027e-07	0.000154078	Down
Zm00001d042540	-1.32025	6.93681e-07	0.000120594	Down
Zm00001d042541	-1.4441	1.96961e-21	1.2788e-18	Down
Zm00001d042662	-0.777543	2.66569e-07	4.95943e-05	Down
Zm00001d042961	-0.762314	3.46052e-06	0.00050969	Down
Zm00001d042980	-1.64147	0.000101811	0.0107609	Down
Zm00001d043128	-0.883471	0.000352575	0.0313319	Down
Zm00001d043477	-1.27754	9.1787e-06	0.00122694	Down
Zm00001d043538	-1.07142	2.65609e-09	6.9263e-07	Down
Zm00001d043574	-0.818418	6.37407e-06	0.000901266	Down
Zm00001d043652	-1.30827	2.2626e-06	0.00034774	Down
Zm00001d043861	-0.521459	4.78856e-05	0.00558034	Down
Zm00001d044364	-0.607471	3.50101e-08	7.68146e-06	Down
Zm00001d044373	-1.75534	1.0367e-12	4.22841e-10	Down
Zm00001d044614	-0.427693	0.000621244	0.0491649	Down
Zm00001d044685	-1.11751	7.59979e-28	6.53459e-25	Down
Zm00001d045139	-0.477913	0.000140623	0.0141575	Down
Zm00001d045145	-2.13078	2.33039e-11	7.56521e-09	Down
Zm00001d045261	-0.529487	3.18808e-13	1.37062e-10	Down
Zm00001d045491	-1.06819	6.41631e-06	0.000903224	Down
Zm00001d045557	-0.537658	5.49857e-05	0.0062925	Down
Zm00001d045972	-1.58487	4.04627e-05	0.00480329	Down
Zm00001d046667	-1.25369	8.1611e-12	2.7918e-09	Down
Zm00001d046889	-0.687963	5.15717e-07	9.21742e-05	Down
Zm00001d047252	-1.95748	5.5692e-13	2.30102e-10	Down
Zm00001d047621	-1.96815	3.92635e-09	9.91371e-07	Down
Zm00001d047799	-1.06192	0.000421259	0.0357385	Down
Zm00001d048021	-0.795759	2.5613e-11	8.14851e-09	Down
Zm00001d048060	-1.59545	4.10318e-76	1.18672e-72	Down
Zm00001d048247	-0.749121	2.03117e-06	0.000315218	Down
Zm00001d048444	-1.69696	2.75966e-57	6.27112e-54	Down
Zm00001d048610	-1.26447	2.3849e-12	9.25283e-10	Down
Zm00001d048630	-0.766152	4.38957e-13	1.8375e-10	Down
Zm00001d048896	-0.799619	3.25872e-06	0.000486727	Down
Zm00001d048903	-1.45504	5.64761e-09	1.39282e-06	Down
Zm00001d048950	-1.55148	1.94536e-07	3.7283e-05	Down
Zm00001d049510	-0.562529	0.000512738	0.0421444	Down
Zm00001d049558	-0.474673	0.000265816	0.0245833	Down
Zm00001d050021	-1.54943	1.15222e-25	8.94063e-23	Down
Zm00001d050455	-2.24681	3.61427e-31	3.59326e-28	Down
Zm00001d051099	-3.28623	6.63715e-09	1.61187e-06	Down
Zm00001d051691	-1.40312	9.75227e-05	0.0103765	Down
Zm00001d052152	-2.52765	0.000593075	0.0475266	Down
Zm00001d052340	-0.823825	1.17907e-15	5.86108e-13	Down
Zm00001d052532	-1.04657	1.01352e-05	0.00132692	Down
Zm00001d052759	-0.432211	3.13367e-05	0.00384921	Down
Zm00001d053696	-0.629696	6.908e-05	0.00755227	Down
Zm00001d053784	-1.63395	7.64211e-53	1.51954e-49	Down
Zm00001d053813	-0.43182	0.000576325	0.0463745	Down
Zm00001d053828	-1.28611	8.7609e-06	0.00119228	Down
Zm00001d053894	-0.533818	6.71892e-06	0.000933431	Down
Zm00001d053916	-6.8016	8.84262e-07	0.000148846	Down
