# Supplementary material for: A MYB-related transcription factor ZmMYBR29 is involved in grain filling
Source: BMC Plant Biol. 2024 May 27;24:458. doi: 10.1186/s12870-024-05163-9 (PMC11129368; doi:10.1186/s12870-024-05163-9)
Supplement: Supplementary file 6 — Supplementary Material 6 [file 12870_2024_5163_MOESM6_ESM.xlsx]

## Sheet: Sheet1
Table S5. Differentially expressed genes related to carbohydrate metabolism, lipid synthesis and metabolism and cell wall synthesis.
Carbohydrate metabolism
Gene	log2FoldChange	External_gene_name	Description	BaseMean
Zm00001d035558	0.804961		Expressed protein; Mannose-specific jacalin-related lectin; protein	2067.24
Zm00001d019312	0.649224	beta glucosidase aggregating factor1	beta glucosidase aggregating factor1	943.145
Zm00001d041504	0.605537		Hydroxyproline O-galactosyltransferase GALT2	581.867
Zm00001d039066	0.600199		Galactose mutarotase-like superfamily protein	2469.96
Zm00001d037234	-0.429045	sugary2	Sugary2	9601.04
Zm00001d045261	-0.529487	starch synthase I	Starch synthase I	10738.3
Zm00001d039131	-0.592556	ADP glucose pyrophosphorylase2	ADP glucose pyrophosphorylase2	6087.52
Zm00001d000002	-0.599835	dull endosperm1	dull endosperm1	9553.43
Zm00001d053696	-0.629696		Glucomannan 4-beta-mannosyltransferase 2	627.534
Zm00001d038651	-0.711697		Jacalin-related lectin 3	440.452
Zm00001d003434	-1.35926		Galactose mutarotase-like superfamily protein	60.2023
Zm00001d008273	-1.45639		Alpha-xylosidase 1	106.604
Zm00001d011832	-1.61948		G-type lectin S-receptor-like serine/threonine-protein kinase SD2-5	79.9226
Zm00001d047252	-1.95748			104.114
Zm00001d011012	-2.06931		Expressed protein; Mannose-specific jacalin-related lectin; protein	36.7475
Lipid synthesis and metabolism
Gene	log2FoldChange	External_gene_name	Description	BaseMean
Zm00001d015852	2.66958	lipoxygenase11	lipoxygenase11	2.66958
Zm00001d007299	1.62492		Probable non-specific lipid-transfer protein 2	1.62492
Zm00001d003757	1.55245		Bifunctional inhibitor/lipid-transfer protein/seed storage 2S albumin superfamily protein	1.55245
Zm00001d034917	1.17077		GDSL esterase/lipase EXL3	1.17077
Zm00001d033612	1.06946	oleosin4	oleosin4	1.06946
Zm00001d041204	1.04261	lipoxygenase12	lipoxygenase12	1.04261
Zm00001d008925	0.837231		GDSL esterase/lipase	0.837231
Zm00001d051459	0.824358	OBAP1A	Oil body-associated protein 1B	0.824358
Zm00001d002768	0.516292	oleosin1	Oleosin Zm-I	0.516292
Zm00001d052759	-0.432211		Nonspecific lipid-transfer protein	-0.432211
Zm00001d004125	-0.522337	acetyl-CoA carboxylase2	acetyl-CoA carboxylase2	-0.522337
Zm00001d003533	-0.901236	tassel seed1	Lipoxygenase	-0.901236
Zm00001d044685	-1.11751	umc1594	Non-specific lipid-transfer protein	-1.11751
Zm00001d021971	-1.16326		Triacylglycerol lipase	-1.16326
Zm00001d042540	-1.32025		Linoleate 9S-lipoxygenase 1	-1.32025
Zm00001d042541	-1.4441	lipoxygenase1	lipoxygenase2	-1.4441
Zm00001d039368	-1.87577		GDSL esterase/lipase	-1.87577
Zm00001d024959	-1.93835		5a2 protein%3B Putative bifunctional inhibitor/lipid-transfer protein/seed storage 2S albumin superfamily protein	-1.93835
Zm00001d024958	-1.97052		Putative bifunctional inhibitor/lipid-transfer protein/seed storage 2S albumin superfamily protein	-1.97052
Zm00001d023984	-3.79373		GDSL esterase/lipase	-3.79373
Cell wall synthesis
Gene	log2FoldChange	External_gene_name	Description	BaseMean
Zm00001d032387	4.72858		Cellulose synthase-like protein D4	42.521
Zm00001d014615	1.19118	xyloglucan endotransglycosylase homolog1	xyloglucan endotransglycosylase homolog1	112.724
Zm00001d043047	1.11764	alpha expansin1	Expansin-A2	1267.89
Zm00001d045557	-0.537658		Putative cellulose synthase-like family protein	2914.25
Zm00001d049510	-0.562529		Putative cellulose synthase-like family protein	929.317
Zm00001d014613	-0.764422		Xyloglucan endotransglucosylase/hydrolase protein 23	280.557
Zm00001d024379	-0.822148		Xyloglucan endotransglucosylase/hydrolase protein 2	520.278
Zm00001d009309	-1.09569		Xyloglucan endotransglucosylase/hydrolase protein 14	189.687
Zm00001d043477	-1.27754	cellulose synthase13	cellulose synthase 11	90.5923
Zm00001d002410	-1.4596		Probable xyloglucan endotransglucosylase/hydrolase protein 21	232.248
