# Supplementary material for: A MYB-related transcription factor ZmMYBR29 is involved in grain filling
Source: BMC Plant Biol. 2024 May 27;24:458. doi: 10.1186/s12870-024-05163-9 (PMC11129368; doi:10.1186/s12870-024-05163-9)
Supplement: Supplementary file 7 — Supplementary Material 7 [file 12870_2024_5163_MOESM7_ESM.xlsx]

## Sheet: Sheet1
Table S6. List of primers used in this study.
Primer	Sequence (5'-3')	Function
ZmMYBR29-F	ATGGATCCCATGTTCAGTAG	Clone of ZmMYBR29
ZmMYBR29-R	CTACCTACGGAAGAACTTCT
MYBR29-MT1T2-BsF	AATAATGGTCTCAGGCGAGTGTCTCCGAGATCAAGA	CRISPR/Cas9 vector construction
MYBR29-MT1T2-BsR	ATTATTGGTCTCTAAACCGATGTCGCTGTGCTTCTT
MYBR29-MT1T2-F0	GAGTGTCTCCGAGATCAAGAGTTTTAGAGCTAGAAATAGC
MYBR29-MT1T2-R0	CGATGTCGCTGTGCTTCTTCGCTTCTTGGTGCC
barF	GGCGGTCTGCACCATCGTCAACCACTAC	Transgenic plant identification
barR	AGTCCAGCTGCCAGAAACCCACGTCATG
OsU3-FD3	GACAGGCGTCTTCTACTGGTGCTAC
TaU3-RD	CTCACAAATTATCAGCACGCTAGTC
OsU3-FD3	GACAGGCGTCTTCTACTGGTGCTAC
OsU3-RD3	CACGGAGTTCAAATTCCCACAG
MYBR29-it-F	GTACTCAACAACCCTCACAC
MYBR29-it-R	TCGTCACATCATATATCTCG
MYBR29-S-F	GAATTGTAATACGACTCACTATAGGGATGTTCAGTAGCGAGTGGAG	In situ hybridization
MYBR29-S-R	CCAGTGTATTTCATCTGTGG
MYBR29-AS-F	ATGTTCAGTAGCGAGTGGAG
MYBR29-AS-R	GAATTGTAATACGACTCACTATAGGGCCAGTGTATTTCATCTGTGG
MYBR29-pm999-CE-F	AGCAGATCTATCGATGAATTCATGGATCCCATGTTCAGTAGCG	Subcellular localization
MYBR29-pm999-CE-R	TCCTTTGCCCATGGCTCTAGACCTACGGAAGAACTTCTGTGCAT
MYBR29-qRT-F	ATGTTCAGTAGCGAGTGGAG	Real-time PCR
MYBR29-qRT-R	ATGGGAACCTTGCTTGGAG
